# Supplementary material for: Associations between “Cancer Risk”, “Inflammation” and “Metabolic Syndrome”: A Scoping Review
Source: Biology (Basel). 2024 May 16;13(5):352. doi: 10.3390/biology13050352 (PMC11117847; doi:10.3390/biology13050352)
Supplement: Supplementary file 1 [file biology-13-00352-s001.zip]

Archive with 1 entries (1 files):
- biology-2975573-supplementary.pdf
